# Supplementary material for: Aligning intuition and theory: a novel approach to identifying the determinants of behaviours necessary to support implementation of evidence into practice
Source: Implement Sci. 2023 Jul 20;18:29. doi: 10.1186/s13012-023-01284-1 (PMC10360252; doi:10.1186/s13012-023-01284-1)
Supplement: Supplementary file 2 — Additional file 2. Genomics implementation barrier and strategy mapping and theory alignment (interview data coded to theoretical domains framework and behaviour change techniques, alignment of intuitive strategies against behaviour change techniques). [file 13012_2023_1284_MOESM2_ESM.xlsx]

## Sheet: TBA1
Clinical processes target behaviour area 1: Ensuring appropriate patients receive testing				Key: No = 0, Yes = 1
Barrier information and coding1				Intuitively-derived implementation strategies										Theory-driven implementation strategies
Overarching TDF theme	Distinct barrier (^ = same barrier label but TDF constructs and/or TDF domain and/or TDF theme different)	Distinct TDF domain	Distinct TDF theoretical construct(s)	Intuitively-derived strategy	Retrospective BCT2	Theorised links (# = distinct TDF domain is key driver and overarching TDF theme changes as a result; * = overarching TDF theme is the key driver and the distinct TDF domain changes as a result; blank = overarching TDF theme and distinct TDF domains are the same)	Intuition and theory alignment2 - distinct domain only: links	Non-links	Inconclusive	Intuition and theory alignment2 - overarching theme and distinct domain: links	Non-links	Inconclusive	In field and meeting discussion notes	Behaviour change technique(s) (BCTs) matched to TDF domain(s)2	Theory-driven strategy BCTs *underline = not matched with TDF domain	Theorised links (# = distinct TDF domain is key driver and overarching TDF theme changes as a result; * = overarching TDF theme is the key driver and the distinct TDF domain changes as a result; blank = distinct domain and overarching theme codes are the same)	In field and meeting discussion notes
Beliefs about consequences (gain belief about genomics - understand and appreciate the value of doing the test)	Too busy	Goals	Goal priority	Seeing results	Salience of consequences	*The construct of Goal priority and TDF domain Goals were selected because the clinicians were prioritising other aspects of their role over using genomics. The intuitive strategy of 'seeing results' is linked to the BCT 'Salience of consequences' because it shows the relevance of the outcomes of using genomics for their patients - this should improve the mental representation of the Goals (disti…	Goals: Salience of consequences link = 0	Goals: Salience of consequence non links = 0	Goals: Salience of consequence inconclusive = 0	Beliefs about consequences: Salience of consequences links = 1 Goals: Salience of consequences links = 0	Beliefs about consequences: Salience of consequences links = 0 Goals: Salience of consequences links = 0	Beliefs about consequences: Salience of consequences links = 0 Goals: Salience of consequences links = 0
	Takes too long (doesn't fit into current workflow/time allocated to patients)	Environmental context and resources	Person x environment interaction	No strategy suggested									People talked about how using genomic testing takes so much longer; not same as normal day to day practice. If they can see the positive results they get they may not feel it takes too long. Maybe just early days so perhaps not correct facilitator. Decision not a facilitator	BCTs for ECR: Social support (practical); Prompts/cues; Remove aversive stimulus; Restructuring the physical environment; Restructuring the social environment; Avoidance/reducing exposure to cues for the behaviour; Adding objects to the environment BCTs for BCON = Information about health consequences; Salience of consequences; Information about social and environmental consequences; Information …	Prompts and cues: an automated system that flags when a genomic test may be appropriate for a patient - fitted each clinical speciality, where appropriate (For pre-appointment identification): Adding objects to the environment; social support (practical): developing information and having support to disseminate to patients about genomic testings so they can come with some prior knowledge (For on …	#The construct of Person x environment interaction and TDF domain Environmental context and resources were selected because the genomically informed non-genomic medical specialists in their field were concerned that identifying patients takes too long (doesn't fit into current workflow/time allocated to patients). The strategy of 'automated system' is derived from the BCT 'Prompts and cues' becau…
	Lack of natural referral patterns	Memory, attention and decision processes	Memory; Decision making	No strategy suggested										BCTs for MADM = . Prompts/cues; Conserving mental resources BCTs for BCON = Information about health consequences; Salience of consequences; Information about social and environmental consequences; Information about emotional consequences; Pros and cons; Comparative imagining of future outcomes; Material incentive (behaviour); Material reward (behaviour); Incentive (outcome); Reward (outcome)	Conserving mental resources: create a Health Pathway (or similar) for referring clincians with succinct indications for referral and who to contact in that particular clinical field and local area Conserving mental resources and adding objects to the environment: create a registry of specialist clinicians to refer to for clinicial fields in different geographical areas that non-specialists can lo…	#The constructs of Memory and Decision making and TDF domain Memory, attention and decision processes were selected because the genomically informed non-genomic specialists in their field were concerned that relevant patients were not being referred to them for assessment or testing. The strategy of 'create a health pathway' is derived from the BCT 'Conserving mental resources' because this would…	people who would refer into nephrology genomic clinic, they wouldn't naturally refer into another nephrologist. Historical link between people isn't necessarily there. The outer-referring people wouldn't automatically think to refer into another hospital. You would need the referrals to be going to the nephrologists who have developed genomics expertise. It needs it's own clinic, own time and it …
Beliefs about capabilities (confidence in their ability to use genomic testing)	Unable to join meetings to grow confidence	Environmental context and resources	Resources/material resources	Access to other physicians with genetic knowledge	Social support (practical)	#The construct of Resources/Material resources and TDF domain Environmental context and resources were selected because the clinicians were physically unable to attend meetings. The intuitive strategy of 'access to other physicians with genetic knowledge' is linked to the BCT 'Social support (practical)' because of the practical help provided by those with expertise - this should reduce the Envir…	Environmental context and resource: Social support (practical) links = 1	Environmental context and resource: Social support (practical) links = 0	Environmental context and resource: Social support (practical) links = 0	Beliefs about capabilities: Social support (practical) links = 0 Environmental context and resource: Social support (practical) links = 1	Beliefs about capabilities: Social support (practical) links = 0 Environmental context and resource: Social support (practical) links = 0	Beliefs about capabilities: Social support (practical) links = 0 Environmental context and resource: Social support (practical) links = 0	Commonly in an adhoc fashion. Being able to pick someone's brain. Feeling confortable approaching others with the relevant expertise. Coded as intuitive strategy because it physically impossible to attend and this was one way around it
	Not trained to counsel	Skills	Skill development	1) Having knowledable person (genomics knowledge) to ask informal questions	1) Social support (practical)	#The construct of Skill development and TDF domain Skills were selected because the clinicians were not formally trained in counselling. The intuitive strategy of 'having a knowledgeable person to ask informal questions is linked to the BCT 'Social support (practical)' because it provides access to those with genomics knowledge available to ask informal questions - this should enhance their Skill…	Skills: Social support (practical) = 0	Skills: Social support (practical) = 0	Skills: Social support (practical) = 0	Beliefs about capabilities: Social support (practical) = 0 Skills: Social support (practical) = 0	Beliefs about capabilities: Social support (practical) = 0 Skills: Social support (practical) = 0	Beliefs about capabilities: Social support (practical) = 0 Skills: Social support (practical) = 0	Passionately - they weren't trained to counsel people about genomic testing. Re-thinking and wondering whether skills is a better TDF fit. Some said they would be fine but there is a possibility for overconfience, especially if no formal training. Going to change the domain from knowledge to skills
				2) CGs &GCs to support	2) Demonstration of the behaviour	#The construct of Skill development and TDF domain Skills were selected because the clinicians were not formally trained in counselling. The intuitive strategy of 'CGs and GCs to support' is linked to the BCT 'Demonstration of the behaviour' because the clinicians can observe counselling in action - this should enhance their Skills (distinct TDFdomain) through being able to apply the correct coun…	Skills: Demonstration of the behaviour = 0	Skills: Demonstration of the behaviour = 0	Skills: Demonstration of the behaviour = 1	Beliefs about capabilities: Demonstration of behaviour = 1 Skills: Demonstration of behaviour = 0	Beliefs about capabilities: Demonstration of behaviour = 0 Skills: Demonstration of behaviour = 0	Beliefs about capabilities: Demonstration of behaviour = 0 Skills: Demonstration of behaviour = 1	Passionately - they weren't trained to counsel people about genomic testing. Re-thinking and wondering whether skills is a better TDF fit. Some said they would be fine but there is a possibility for overconfience, especially if no formal training. Going to change the domain from knowledge to skills
	Lack of experience	Skills	Competence	Access to other physicians with genetic knowledge	Social support (practical)	#The construct of Competence and TDF domain Skills were selected because the clinicians had some, but were still lacking in experience of identifying appropriate patients. The intuitive strategy of 'access to other physicians with genomic knowledge' is linked to the BCT 'Social support (practical)' because it enables discussion about their rationale behind selection prior to decision making - thi…	Skills: Social support (practical) = 0	Skills: Social support (practical) = 0	Skills: Social support (practical) = 0	Beliefs about capabilities: Social support (practical) = 0 Skills: Social support (practical) = 0	Beliefs about capabilities: Social support (practical) = 0 Skills: Social support (practical) = 0	Beliefs about capabilities: Social support (practical) = 0 Skills: Social support (practical) = 0	This one is about getting the right patients in and actually'doing' genomics. E.g., doing genomic clinics or attending MDTs; additional strategy needed here (we are doing this one from the perspective of those with some initial experience of genomics and identifying appropriate patients but it will need further strategies from the perspective of 'newbies' - see column I - construct for these woul…
	Lack of GC to support at offering stage^	Environmental context and resources	Resources/material resources	1) Community of practice	1) (group) Problem solving	#The construct of Resources/material resources and TDF domain Environmental context and resources were selected because the clinicians were missing GC support at the offering stage. The intuitive strategy of 'community of practice' is linked to the BCT 'Problem solving' because, in the absence of a GC, the community of practice would provide clinicians with an opportunity to discuss and work thro…	Environmental context and resources: (group) problem solving = 0	Environmental context and resources: (group) problem solving = 0	Environmental context and resources: (group) problem solving = 1	Beliefs about capabilities: (group) problem solving = 1 Environmental context and resources: (group) problem solving = 0	Beliefs about capabilities: (group) problem solving = 0 Environmental context and resources: (group) problem solving = 0	Beliefs about capabilities: (group) problem solving = 0 Environmental context and resources: (group) problem solving = 1	Not everyone but a lot of people were found not to have a GC at offering stage a challenge. Lots of flagships did have resourced. Cancer flagships chose not to have them. 1) organisational experience - anything the organisation already has that touches on genomics. having a stronger organisational history in genomics will help to acheive the relevant practice; people become more comfortable in th…
				2) Gaining genomic experience (from a process and a knowledge perspective)	2) Behavioural practice/ rehearsal; habit formation	#The construct of Resources/material resources and TDF domain Environmental context and resources were selected because the clinicians were missing GC support at the offering stage. The intuitive strategy of 'gaining genomic experience (from a process and a knowledge perspective)' is linked to the BCTs 'Behavioural practice/rehearsal' and 'Habit formation' because repeating the process enables th…	Environmental context and resources: Behavioural practice = 0 Environmental context and resources: Habit formation = 0	Environmental context and resources: Behavioural practice = 0 Environmental context and resources: Habit formation = 0	Environmental context and resources: Behavioural practice = 0 Environmental context and resources: Habit formation = 0	Beliefs about capability: Behavioural practice = 1 Beliefs about capability: Habit formation = 0 Environmental context and resources: Behavioural practice = 0 Environmental context and resources: Habit formation = 0	Beliefs about capability: Behavioural practice = 0 Beliefs about capability: Habit formation = 0 Environmental context and resources: Behavioural practice = 0 Environmental context and resources: Habit formation = 0	Beliefw about capability: Behavioural practice = 0 Beliefs about capability: Habit formation = 0 Environmental context and resources: Behavioural practice = 0 Environmental context and resources: Habit formation = 0
				3) CGs & GCs to support; increasingly taking on the responsibility	3) Social support (practical); graded task	#The construct of Resources/material resources and TDF domain Environmental context and resources were selected because the clinicians were missing GC support at the offering stage. The intuitive strategy of 'CGs & GCs to support' and 'increasingly taking on the responsibility' are linked to the BCTs 'Social support (practical)' and 'Graded task' because GCs bring a lot of genetic/genomic knowled…	Environmental context and resources: Social support (practical) = 1 Environmental context and resources: Graded task = 0	Environmental context and resources: Social support (practical) = 0 Environmental context and resources: Graded task = 0	Environmental context and resources: Social support (practical) = 0 Environmental context and resources: Graded task = 0	Beliefs about capability: Social support (practical) = 0 Beliefs about capability: Graded task = 1 Environmental context and resources: Social support (practical) = 1 Environmental context and resources: Graded task = 0	Beliefs about capability: Social support (practical) = 0 Beliefs about capability: Graded task = 0 Environmental context and resources: Social support (practical) = 0 Environmental context and resources: Graded task = 0	Beliefs about capability: Social support (practical) = 0 Beliefs about capability: Graded task = 0 Environmental context and resources: Social support (practical) = 0 Environmental context and resources: Graded task = 0
Social Influences (faith in ability and integrity of others working in the space to ensure appropriate patients are tested)	Lack of GC to support at offering stage^	Environmental context and resources	Resources/material resources	Flagship experience CGs & GCs to support gaining experience	Social support (practical)	#The construct of Resources/material resources and TDF domain Environmental context and resources were selected because the clinicians were missing the opportunity to learn from other genomics experts if they aren't physically resourced by the organisation as a position. (i.e., GC support). The intuitive strategy of 'flagship experience' is linked to the BCT 'Social support (practical)' because t…	Environmental context and resources: Social support (practical) = 1	Environmental context and resources: Social support (practical) = 0	Environmental context and resources: Social support (practical) = 0	Beliefs about capability: Social support (practical) = 0 Environmental context and resources: Social support (practical) = 1	Beliefs about capability: Social support (practical) = 0 Environmental context and resources: Social support (practical) = 0	Beliefs about capability: Social support (practical) = 0 Environmental context and resources: Social support (practical) = 0	Is this Social influences or Trust? Trust has been proposed as a potential TDF domain before and has different potential constructs that align with this barrier description in comparison to social influences - see https://bpspubs.onlinelibrary.wiley.com/doi/abs/10.1111/bcp.14496 and https://link.springer.com/article/10.1186/1472-6963-13-530 This demonstrates how the strategies can impact on more …
Knowledge (gain genetic/genomics knowledge)	Gap in understanding of who to select	Knowledge	Procedural knowledge	Dynamic fluid checklists	Conserving mental resources; prompts and cues	The construct of Procedural knowledge and TDF domain Knowledge were selected because the clinicians had a gap in knowing how to select patients. The intuitive strategy of 'dynamic fluid checklists' is linked to the BCTs 'Conserving mental resources, and 'Prompts and cues' because it facilitates decision making and provides signal for steps in the process - this should change their Knowledge (dist…	Knowledge: Conserving mental resources = 0 Knowledge: Prompts and cues = 0	Knowledge: Conserving mental resources = 0 Knowledge: Prompts and cues = 1	Knowledge: Conserving mental resources = 0 Knowledge: Prompts and cues = 0	Knowledge: Conserving mental resources = 0 Knowledge: Prompts and cues = 0 (overarching and distinct barriers the same)	Knowledge: Conserving mental resources = 0 Knowledge: Prompts and cues = 1	Knowledge: Conserving mental resources = 0 Knowledge: Prompts and cues = 0	People don't necessarily know who they should be selecting. One or two mentioned a checklist which evolves as genomics evolves
	Not aware of how many conditions may be genetic	Knowledge	Knowledge	Education	Credible source	The construct of Knowledge and TDF domain Knowledge were selected because the clinicians were not up to date with the range of conditions that may be genetic within their field. The intuitive strategy of 'classroom based knowledge acquisition' is linked to the BCT 'Credible source' because respected colleagues provide infomation on genetic conditions in the context of specific clinical areas - th…	Knowledge: Credible source = 0	Knowledge: Credible source = 0	Knowledge: Credible source = 0	Knowledge: Credible source = 0 (overarching and distinct barriers the same)	Knowledge: Credible source = 0 (overarching and distinct barriers the same)	Knowledge: Credible source = 0 (overarching and distinct barriers the same)	Don't know how many conditions in their own clinical area. They initially lack genetic knowledge, let alone genomics. Long way to go. Take training out of here as fit is not quite right
	Evidence base is dynamic and fluid	Memory, attention, and decision processes	Decision making	Living guidelines NICE (like) guidance with frequent, automatic updates to enable the practice of genomics based on the most up to date evidence	Conserving mental resources; credible source	#The construct of Decision making and TDF domain Memory, attention, and decision processes were selected because the clinicians were concerned the static nature of guidelines doesn't reflect the fast moving field of genomics and this makes decision making about which tests to recommend for patients challenging. The intuitive strategy of 'flexible (living) guidelines, and NICE(like) guidance with …	Memory attention and decision processes: Conserving mental resources = 1 Memory attention and decision processes: Credible source = 0	Memory attention and decision processes: Conserving mental resources = 0 Memory attention and decision processes: Credible source = 0	Memory attention and decision processes: Conserving mental resources = 0 Memory attention and decision processes: Credible source = 0	Knowledge: Conserving mental resources = 0 Knowledge: Credible source = 0 Memory attention and decision processes: Conserving mental resources = 1 Memory attention and decision processes: Credible source = 0	Knowledge: Conserving mental resources = 0 Knowledge: Credible source = 0 Memory attention and decision processes: Conserving mental resources = 0 Memory attention and decision processes: Credible source = 0	Knowledge: Conserving mental resources = 0 Knowledge: Credible source = 0 Memory attention and decision processes: Conserving mental resources = 0 Memory attention and decision processes: Credible source = 0	Working on quick sand. Some people talked about a central body that could consolidate and provide the relevant guidance, or help people to quickly find what is relevant to them? Likely high importance
	Need people to understand the whole process not just the test	Knowledge	Knowledge of task environment	Interim gatekeeping while knowledge grows	Credible source; feedback on behaviour	The construct of Knowledge of task enviornment and TDF domain Knowledge were selected because some clinicians were unaware of the wider implications of genomics for the wider individual and extended family. The intuitive strategy of 'interim gatekeeping whilst knowledge grows' is linked to the BCTs 'Credible source' and 'Feedback on behaviour' because a knowledgeable champion (genetic specialist …	Knowledge: Credible source = 0 Knowledge: Feedback on behaviour = 0	Knowledge: Credible source = 0 Knowledge: Feedback on behaviour = 0	Knowledge: Credible source = 0 Knowledge: Feedback on behaviour = 1	Knowledge: Credible source = 0 Knowledge: Feedback on behaviour = 0 (overarching and distinct barriers the same)	Knowledge: Credible source = 0 Knowledge: Feedback on behaviour = 0 (overarching and distinct barriers the same)	Knowledge: Credible source = 0 Knowledge: Feedback on behaviour = 1 (overarching and distinct barriers the same)	We talk about genomic testing but it's so much more than just a test. Implications. Not just knowing the genomics - implications for the individual and extended family. Some clinicians don't grasp this. As a result people are testing without considering the wider implications, and this means that conversations with patients not always managed properly, and there is potential impact on other peopl…
Skills (in the process of 'doing' genomics)	Lack of (formal) consent training (and understanding of the process)^	Knowledge	Procedural knowledge	No strategy suggested									Lack of understanding of the process of consenting	BCTs for knowledge: Instruction on how to perform behaviour; Information about antecedents; Information about health consequences; Information about social and environmental consequences BCTs for skills: Instruction on how to perform behaviour; Behavioural practice/rehearsal; Graded tasks;	Instruction on how to perform behaviour; Information about health consequences; Information about social and environmental consequences: CPD activities, e.g., online learning, or in service training; including information about possible impact on patients if say the wrong thing or omit vital information, or on validity of informed consent	#The construct of Procedural knowledge and TDF domain Knowledge were selected because the clinicians were lacking formal consent training. The strategy of 'CPD activities; and including information about possible impact on patients' is derived from the BCTs 'Instruction on how to perform behaviour; Information about health consequences; Information about social and environmental consequences' bec…
	Lack of (formal) consent training (and so limited skills for consenting)^	Skills	Skills development; Competence	No strategy suggested									Opposite sides of same coin. Process knowledge. This is more around skills for consenting	BCTs for skills: Instruction on how to perform behaviour; Behavioural practice/rehearsal; Graded tasks; (inconclusive) Demonstration on how to perform the behaviour	Demonstration on how to perform the behaviour and Behavioural practice/rehearsal: videos of clinician-patient interaction during initial conversations about testing and the consent process; opportunities to practice in scenario based activities (e.g., with colleagues); explaining things in lay-person terms; Feedback on behaviour: possible assessment of competence that is mandatory or self-selecte…	The construct of Skill development and TDF domain Skills were selected because the clinicians were lacking formal consent training. The strategy of 'videos and opportunities to practice' is derived from the BCTs 'Demonstration on how to perform the behaviour' and 'Behavioural practice/rehearsal' because they offer clinicians the opportunity to see the activity in action, and to practice the activ…
	Lack of centralised pathway (ie no single process for doing genomic testing)	Memory, attention and decision processes	Decision making	Clear referral criteria within an informal checklist	Conserving mental resources	#The construct of Decision making and TDF domain Memory, attention and decision processes were selected because the clinicians were confused about the process because it wasn't clear to them. The intuitive strategy of 'clear referral criteria within an informal checklist' is linked to the BCT 'Conserving mental resources' because it provides explicit guidance - this should reduce the Memory, atte…	Memory attention and decision processes: Conserving mental resources = 1	Memory attention and decision processes: Conserving mental resources = 0	Memory attention and decision processes: Conserving mental resources = 0	Skills: Conserving mental resources = 0 Memory attention and decision processes: Conserving mental resources = 1	Skills: Conserving mental resources = 0 Memory attention and decision processes: Conserving mental resources = 0	Skills: Conserving mental resources = 0 Memory attention and decision processes: Conserving mental resources = 0	This could potentialy be a research artifact as well as a real world implementation problem. Likely to be the same problem after the research orientated aspect is no longer a part of the process because there are likely to be different avenues depending clinical problems speciality, but this is still worth keeping in mind
Skills (developing/applying genomics clinical skills)	No training programmes (previously) to support application of genomics in practice^	Skills	Skills development	1) Seeking feedback, reflecting	1) Feedback on behaviour; self-monitoring of behaviour; self-monitoring of outcomes of behaviour	The construct of Skills development and TDF domain Skills were selected because the clinicians were lacking formal training in genomics. The intuitive strategy of 'seeking feedback and reflecting' is linked to the BCTs 'Feedback on behaviour; self-monitoring of behaviour; self-monitoring of outcomes of behaviour' because in the absence of training, they sought information about their performance …	Skills: Feedback on behaviour = 0 Skills: Self-monitoring behaviour = 0 Skills: Self-monitoring of outcomes = 0	Skills: Feedback on behaviour = 0 Skills: Self-monitoring behaviour = 0 Skills: Self-monitoring of outcomes = 0	Skills: Feedback on behaviour = 0 Skills: Self-monitoring behaviour = 0 Skills: Self-monitoring of outcomes = 0	Skills: Feedback on behaviour = 0 Skills: Self-monitoring behaviour = 0 Skills: Self-monitoring of outcomes = 0 (overarching and distinct barriers the same)	Skills: Feedback on behaviour = 0 Skills: Self-monitoring behaviour = 0 Skills: Self-monitoring of outcomes = 0 (overarching and distinct barriers the same)	Skills: Feedback on behaviour = 0 Skills: Self-monitoring behaviour = 0 Skills: Self-monitoring of outcomes = 0 (overarching and distinct barriers the same)	1) seeking feedback and reflecting: when they first started doing the flagships there were no training programmes. One way of getting past this was to immerse in genomics, seek feedback, and reflect on practice. For number 1), these described facilitators may not have captured the detail required in the BCT descriptions (e.g., establishing formal methods, versus simple reflection)
	No training programmes (previously) to build the platform for application of genomics^	Skills	Practice	2) Gained during the research process	2) Behavioural practice/ rehearsal; habit formation	The construct of Practice and TDF domain Skills were selected because the clinicians were lacking formal training in genomics. The intuitive strategy of 'skills gained during the research process' is linked to the BCTs 'Behavioural practice/rehearsal' and 'Habit formation' because this acted as an 'apprenticeship' - this should change their Skills (distinct domain and overarching theme) by provid…	Skills: Behavioural practice/rehearsal = 1 Skills: Habit formation = 0	Skills: Behavioural practice/rehearsal = 0 Skills: Habit formation = 0	Skills: Behavioural practice/rehearsal = 0 Skills: Habit formation = 0	Skills: Behavioural practice/rehearsal = 1 Skills: Habit formation = 0 (overarching and distinct barriers the same)	Skills: Behavioural practice/rehearsal = 0 Skills: Habit formation = 0 (overarching and distinct barriers the same)	Skills: Behavioural practice/rehearsal = 0 Skills: Habit formation = 0 (overarching and distinct barriers the same)	2) By being part of the flagships they gained genomic clinical skills; research process gave an opportunity to do this. But would this be available in the future /non -research environment'?
	No training programmes (previously) to demonstrate how to use genomics language^	Skills	Skills development	3) Scientists simplifying information	3) Conserving mental resources; social support (practical); feedback on outcomes of behaviour	The construct of Skills development and TDF domain Skills were selected because the clinicians were confused about feedback on referral decisions because scientists language was different to their own. The intuitive strategy of 'scientists using more accessible language' is linked to the BCTs 'Conserving mental resources; social support (practical); feedback on outcomes of behaviour' because this…	Skills: Conserving mental resources = 0 Skills: Social support (practical) = 0 Skills: Feedback on outcomes of behaviour = 0	Skills: Conserving mental resources = 0 Skills: Social support (practical) = 0 Skills: Feedback on outcomes of behaviour = 0	Skills: Conserving mental resources = 0 Skills: Social support (practical) = 0 Skills: Feedback on outcomes of behaviour = 0	Skills: Conserving mental resources = 0 Skills: Social support (practical) = 0 Skills: Feedback on outcomes of behaviour = 0 (overarching and distinct barriers the same)	Skills: Conserving mental resources = 0 Skills: Social support (practical) = 0 Skills: Feedback on outcomes of behaviour = 0 (overarching and distinct barriers the same)	Skills: Conserving mental resources = 0 Skills: Social support (practical) = 0 Skills: Feedback on outcomes of behaviour = 0 (overarching and distinct barriers the same)	Might need to move 3) Scientists simplifying information somewhere else. but generally, the feeling was that even further down the track the conversations with scientists involved in testing patients already referred could help to broaden knowledge to better inform decisions about future patients fits with developing genomic skills
Beliefs about capabilities (confidence in ability to work competently through rapid evolution of genomics)	Lack of guidance - relying on own clinical experience	Professional role and identity	Professional confidence	Living guidelines NICE (like) guidance with frequent, automatic updates to allow specialst clinicians to merge their clinical reasoning with the most up to date genomic evidence (as they would with any additional wider healthcare responsibilities they need to consider for their patients) and thus continue to fulfil their professional role with genomics incorporated	Conserving mental resources; credible source	*The construct of Professional confidence and TDF domain Professional role and identity were selected because the clinicians were concerned there was a lack of guidance and relying too much on their clinicial experience. The intuitive strategy of 'flexible (living) guidelines, and NICE(like) guidance with frequent updates' is linked to the BCTs 'Conserving mental resources' and 'Credible source' …	Professional role and identity: Conserving mental resources = 0 Professional role and identity: Credible source = 0	Professional role and identity: Conserving mental resources = 1 Professional role and identity: Credible source = 0	Professional role and identity: Conserving mental resources = 0 Professional role and identity: Credible source = 1	Beliefs about capbility: Conserving mental resources = 0 Beliefs about capability: Credible source = 0 Professional role and identity: Conserving mental resources = 0 Professional role and identity: Credible source = 0	Beliefs about capbility: Conserving mental resources = 0 Beliefs about capability: Credible source = 0 Professional role and identity: Conserving mental resources = 1 Professional role and identity: Credible source = 0	Beliefs about capbility: Conserving mental resources = 0 Beliefs about capability: Credible source = 0 Professional role and identity: Conserving mental resources = 0 Professional role and identity: Credible source = 1	Genomics isn't a static knowledge base or clinical speciality. It's moving at speed. There isn't guidance on how to manage this. People have to rely on the experience they are gaining, largely through the flagships, to increase their confidence. If they have no experience to rely on, or are not confident in relying on their experience as a non-specialist, then how do they move forward - how do th…
	Lack of genomic literacy	Professional role and identity	Professional role	Summaries of latest evidence	Conserving mental resources; credible source	*The construct of Professional role and TDF domain Professional role and identity were selected because the clinicians were lacking in genomic literacy with respect to the evolving nature of genomics and its significance in their clinical work. The intuitive strategy of 'summaries of the latest evidence' is linked to the BCTs 'Conserving metal resources' and 'Credible source' because this provide…	Professional role and identity: Conserving mental resources = 0 Professional role and identity: Credible source = 0	Professional role and identity: Conserving mental resources = 1 Professional role and identity: Credible source = 0	Professional role and identity: Conserving mental resources = 0 Professional role and identity: Credible source = 1	Beliefs about capbility: Conserving mental resources = 0 Beliefs about capability: Credible source = 0 Professional role and identity: Conserving mental resources = 0 Professional role and identity: Credible source = 0	Beliefs about capbility: Conserving mental resources = 0 Beliefs about capability: Credible source = 0 Professional role and identity: Conserving mental resources = 1 Professional role and identity: Credible source = 0	Beliefs about capbility: Conserving mental resources = 0 Beliefs about capability: Credible source = 0 Professional role and identity: Conserving mental resources = 0 Professional role and identity: Credible source = 1	If we don't get taught in education, their underlying genomic knowledge isn't as robust as it could be.
7 overarching TDF themes (5 in total, used between 1-2 times)	20 barriers	20 TDF domains (6 in total, used between 1-6 times)	22 constructs (13 in total, used between 1-4 times)	20 intuitive strategies	31 BCTs (14 in total, used between 1-6 times)	#=10, * = 3, blank=6	6/31= align with theory	3/31 = non links	5/31 = inconclusive	11/31 = align with distinct or overarching theory	3/31 = non links	5/31 = inconclusive			15 BCTs (11 in total, used between 1-3 times)	9 theory-driven strategies to address 4 distinct barriers #=7, *=0, blank=2
							17/31 = no evidence			12/31 = no evidence
References
1Cane J, O’Connor D, Michie S. Validation of the theoretical domains framework for use in behaviour change and implementation research. Implement Sci [Internet]. 2012;7(1):37. Available from: http://implementationscience.biomedcentral.com/articles/10.1186/1748-5908-7-37
2Johnston M, Carey R, Bohlen LC, Johnston DW, Rothman A, de Bruin M, et al. Linking behavior change techniques and mechanisms of action: triangulation of findings from literature synthesis and expert consensus. 2018.

## Sheet: TBA2
Clinical processes target behaviour area 2: Requesting testing and interpreting the data				Key: No = 0, Yes = 1
Barrier information and coding1				Intuitively-derived implementation strategies										Theory-driven implementation strategies
Overarching TDF theme	Distinct barrier (^ = same barrier label but TDF constructs and/or TDF domain and/or TDF theme different)	Distinct TDF domain	Distinct TDF theoretical construct(s)	Intuitively-derived strategy	Retrospective BCT2	Theorised links (# = distinct TDF domain is key driver and overarching TDF theme changes as a result; * = overarching TDF theme is the key driver and the distinct TDF domain changes as a result; blank = overarching TDF theme and distinct TDF domains are the same)	Intuition and theory alignment2 - distinct domain only: links	Non-links	Inconclusive	Intuition and theory alignment2 - overarching theme and distinct domain: links	Non-links	Inconclusive	In field and meeting discussion notes	Behaviour change technique(s) (BCTs) matched to TDF domain(s)2	Theory-driven strategy BCTs *underline = not matched with TDF domain	Theorised links (# = distinct TDF domain is key driver and overarching TDF theme changes as a result; * = overarching TDF theme is the key driver and the distinct TDF domain changes as a result; blank = distinct domain and overarching theme codes are the same)	In field and meeting discussion notes
Professional role and identity (need for role clarity)	Lack of clarity about the roles of others in the process of genomic sequencing	Knowledge	Knowledge	1) Understanding clinician and scientist roles	1) Social comparison; information about social and environmental consequences	*The construct of Knowledge and TDF domain Knowledge were selected because the clinicians were unclear about the remit of their own role and roles of others in the process of genomic sequencing because of their limited knowledge on test selection and variant interpretation. The intuitive strategy of 'understanding clincian and scientist roles' is linked to the BCTs 'Social comparison' and 'Inform…	Knowledge: Social comparison = 0 Knowledge: Information about social and environmental consequences = 1	Knowledge: Social comparison = 0 Knowledge: Information about social and environmental consequences = 0	Knowledge: Social comparison = 0 Knowledge: Information about social and environmental consequences = 0	Professional identity: Social comparison = 0 Professional identity: Information about social and environmental consequence = 0 Knowledge: Social comparison = 0 Knowledge: Information about social and environmental consequences = 1	Professional identity: Social comparison = 0 Professional identity: Information about social and environmental consequence = 0 Knowledge: Social comparison = 0 Knowledge: Information about social and environmental consequences = 0	Professional identity: Social comparison = 1 Professional identity: Information about social and environmental consequence = 0 Knowledge: Social comparison = 0 Knowledge: Information about social and environmental consequences = 0	Clinicians don't have enough knowledge on test selection and variant interpretation, and they might not know the extent of the knowledge they need to have for their role. The clinicians may say yes we want all these variants curated - which is totally unrealistic. need to work with clinician and scientist to narrow down the variants to be further analysed
	Lack of clinician genetic literacy	Knowledge	Procedural knowledge	2) Clinicians and scientists need to work together	2) Problem solving; information about others approval; monitoring of outcomes of behaviour without feedback; feedback on outcomes of behaviour	#The construct of Procedural knowledge and TDF domain Knowledge were selected because the clinicians were unclear about how to work together with other craft groups. The intuitive strategy of 'clinicians and scientists needing to work together' is linked to the BCTs 'Problem solving; information about others approval; monitoring of outcomes of behaviour without feedback; feedback on outcomes of b…	Knowledge: Problem solving = 0 Knowledge: Information about others approval= 0 Knowledge: monitoring of outcomes of behaviour without feedback = 0 Knowledge: feedback on outcomes of behaviour = 0	Knowledge: Problem solving = 0 Knowledge: Information about others approval= 0 Knowledge: monitoring of outcomes of behaviour without feedback = 0 Knowledge: feedback on outcomes of behaviour = 0	Knowledge: Problem solving = 0 Knowledge: Information about others approval= 0 Knowledge: monitoring of outcomes of behaviour without feedback = 0 Knowledge: feedback on outcomes of behaviour = 0	Professional identity: Problem solving = 0 Professional identity: Information about others approval = 0 Professional identity: Monitoring of outcomes of behaviour without feedback = 0 Professional identity: Feedback on outcomes of behaviour = 0 Knowledge: Problem solving = 0 Knowledge: Information about others approval= 0 Knowledge: Monitoring of outcomes of behaviour without feedback = 0 Knowled…	Professional identity: Problem solving = 1 Professional identity: Information about others approval = 0 Professional identity: Monitoring of outcomes of behaviour without feedback = 0 Professional identity: Feedback on outcomes of behaviour = 0 Knowledge: Problem solving = 0 Knowledge: Information about others approval= 0 Knowledge: Monitoring of outcomes of behaviour without feedback = 0 Knowled…	Professional identity: Problem solving = 0 Professional identity: Information about others approval = 0 Professional identity: Monitoring of outcomes of behaviour without feedback = 0 Professional identity: Feedback on outcomes of behaviour = 0 Knowledge: Problem solving = 0 Knowledge: Information about others approval= 0 Knowledge: Monitoring of outcomes of behaviour without feedback = 0 Knowled…	Clinicians don't have enough knowledge on test selection and variant interpretation, and they might not know the extent of the knowledge they need to have for their role. The clinicians may say yes we want all these variants curated - which is totally unrealistic. Need to work with clinician and scientist to narrow down the variants to be further analysed
	Risk of over enthusiastic interpretation	Knowledge	Knowledge	No strategy suggested										BCTs for knowledge: Instruction on how to perform behaviour; Information about antecedents; Information about health consequences; Information about social and environmental consequences BCTs for SPRI (inconclusive): Social support (unspecified); Social comparison; Credible source; Identity associated with changed behaviour	Instruction on how to perform the behaviour: showing non-genetic specialists the information they need to bring to the phenotype/genotype discussion and how to interpret the combined results Social comparison: comparing approaches with lab staff	#The construct of Knowledge and TDF domain Knowledge were selected because the clinicians perceived a risk that inadequate understanding of genomic information may result in unneccesary recommendations for testing due to overinterpretation. The strategy of 'showing non-genetic specialists the information they need to bring to the phenotype/genotype discussion and how to interpret the combined res…	but may benefit also from social comparison; monitoring of behaviour by others with feedback; feedback on outcomes of behaviour lab people need to bring genome evidence base; clinical people need to bring the phenotype evidence base - then combine this information to call a relevant variant; relies how accurately clinical people can articulate the phenotype based on the patient's presentation
Intentions (willingness to invest and prepare)	Need to invest time and effort into learning new approach	Professional role and identity	Professional role	No strategy suggested									Came through from target behaviour 1 - need others/all to invest time and effort into learning the new approach of genomics. Can't just rock up to a clinic and do it. You need to do your homework and your prep. We have changed this from Environment to Intention and Prof ID because we think perceptions of Identity will affect intentions to commit to the role It's getting to grips with a different …	BCTs for SPRI (inconclusive): Social support (unspecified); Social comparison; Credible source; Identity associated with changed behaviour BCTs for Intention: Goal setting (behaviour); Information about health consequences; Incentive (outcome);	Incentive (outcome): intrinsic rewards by showing the potential to generate the best outcomes for patients and enhance their own reputation if preparation for interpretation meetings is made Goal setting (behaviour): setting a goal to prepare for the discussion	*The construct of Professional role and TDF domain Professional role and identity were selected because the clinicians perceived challenges associated with the time and effort required to adopt a 'foreign' specialty. The strategy of 'intrinsic rewards' is derived from the BCT 'Incentive (outcome)' because it will higlight the potential to generate the best outcomes for patients and enhance their …	if you don't prepare, the patient will suffer; your reputation will suffer…incentive could be enhanced views of professional integrity from colleagues. Health consequences for patients as well; set a goal to prepare for the discussion (have an understanding of the potential conditions a patient may/may not have and an understanding of the signs and symptoms of those conditions so you can compare …
Intentions (willingness to have ongoing engagement with genomics across the organisation)	Lack of regular contact with CGs (proximity)	Social influences	Social support	Comes automatically with MDT interaction and discussion (and so discussion should be encouraged/facilitated)	Social support (unspecified)	#The construct of Social support and TDF domain Social influences were selected because the clinicians were lacking regular contact with the clinical geneticists. The intuitive strategy of 'comes automatically with discussion and so informal discussion should be encouraged' is linked to the BCT ' Social support (unspecified)' as this leads to ongoing situational learning - this should change thei…	Social influences: Social support (unspecfied) = 1	Social influences: Social support (unspecfied) = 0	Social influences: Social support (unspecfied) = 0	Intentions: Social support (unspecified) = 0 Social influences: Social support (unspecified) = 1	Intentions: Social support (unspecified) = 0 Social influences: Social support (unspecified) = 0	Intentions: Social support (unspecified) = 0 Social influences: Social support (unspecified) = 0	As an enabler, you're going to learn anyway, so reason why lack of contact is a barrier is because people haven't reached the end of their genomic learning journey. Regular contact with CG helped them with their ongoing learning. Incorporating health consequences and social and environmental consequences would cover off clinicial and task learning in those conversations with CGs asked on regular …
Social Influences (building effective working relationships in the genomics sphere)	Not understanding each other’s roles	Professional role and identity	Professional boundaries	Meaningful meetings with effective communication	1) Problem solving; information about others approval; monitoring of outcomes of behaviour without feedback; feedback on outcomes of behaviour; social comparison	#The construct of Professional boundaries and TDF domain Professional role and identity were selected because the clinicians were not understanding each others' roles. The intuitive strategy of 'meaningful meetings with effective communication' is linked to the BCT 'Problem solving' because this allows all clinician groups to work things through together/negotiate key actions - this should change…	Professional role/ identity: Problem solving = 0 Professional role/ identity: Information about others approval = 0 Professional role/ identity: Monitoring of outcomes of behaviour without feedback = 0 Professional role/ identity: Feedback on outcomes of behaviour = 0 Professional role/ identity: Social comparison = 0	Professional role/ identity: Problem solving = 1 Professional role/ identity: Information about others approval = 0 Professional role/ identity: Monitoring of outcomes of behaviour without feedback = 1 Professional role/ identity: Feedback on outcomes of behaviour = 0 Professional role/ identity: Social comparison = 0	Professional role/ identity: Problem solving = 0 Professional role/ identity: Information about others approval = 0 Professional role/ identity: Monitoring of outcomes of behaviour without feedback = 0 Professional role/ identity: Feedback on outcomes of behaviour = 0 Professional role/ identity: Social comparison = 1	Social influences: Problem solving = 0 Social influences: Information about others approval = 1 Social influences: Monitoring of outcomes of behaviour without feedback = 0 Social influences: Feedback on outcomes of behaviour = 0 Social influences: Social comparison = 1 Professional role/ identity: Problem solving = 0 Professional role/ identity: Information about others approval = 0 Professional …	Social influences: Problem solving = 1 Social influences: Information about others approval = 0 Social influences: Monitoring of outcomes of behaviour without feedback = 0 Social influences: Feedback on outcomes of behaviour = 0 Social influences: Social comparison = 0 Professional role/ identity: Problem solving = 1 Professional role/ identity: Information about others approval = 0 Professional …	Social influences: Problem solving = 0 Social influences: Information about others approval= 0 Social influences: Monitoring of outcomes of behaviour without feedback = 0 Social influences: Feedback on outcomes of behaviour = 0 Social influences: Social comparison = 0 Professional role/ identity: Problem solving = 0 Professional role/ identity: Information about others approval = 0 Professional r…	If the scientists don't understand the clinicians' role, they may develop highly detailed reports that have no impact on patient care. If the clinicians don't understand the scientists roles, they ask for many irrelevant things. If people don't understand GC roles, they get swamped with admin.
	Struggle to attend meetings (so no discussions)	Environmental context and resources	Person X environment interaction	No strategy suggested										BCTs for ECR: Social support (practical); Prompts/cues; Remove aversive stimulus; Restructuring the physical environment; Restructuring the social environment; Avoidance/reducing exposure to cues for the behaviour; Adding objects to the environment BCTs for Social Influences: Social support (unspecified); Social support (practical); Social comparison; Information about others’ approval; Social re…	Restructuring the physical environment; social support practical: Web-based access with designated link person (to support web-based access); and instructions and helplines pinned up on the wall Social support practical: Buddy system - fellow clinician and clincian with genetic knowledge. Could be a 3-person rotating system (e.g., monthly) to facilitate network development Restructuring the socia…	#The construct of Person x environment interaction and TDF domain Environmental context and resources were selected because the clinicians were unable to attend meetings. The strategy of 'wed-based access and designated link person' is derived from the BCTs 'Restructuing the physical environment' and 'Social support practical' because this will provide alternative access to meetings with technica…	not everywhere does this in the same way
4 overarching TDF themes (3 in total, one used twice)	7 barriers	7 TDF domains (4 in total, used between 1-3 times)	7 constructs (6 in total, one used twice)	4 intuitive strategies	12 BCTs (7 in total, used between 1-2 times)	#=6, *= 1, blank=0	2/12 = align with theory	2/12 = non links	1/12 = inconclusive	4/12 = align with distinct or overarching theory	4/12 = non links	2/12 = inconclusive			8 BCTs (7 in total, one used twice)	7 theory-driven strategies to address 3 distinct barriers #=4, *=3, blank=0
							7/12 = no evidence			2/12 = no evidence
References
1Cane J, O’Connor D, Michie S. Validation of the theoretical domains framework for use in behaviour change and implementation research. Implement Sci [Internet]. 2012;7(1):37. Available from: http://implementationscience.biomedcentral.com/articles/10.1186/1748-5908-7-37
2Johnston M, Carey R, Bohlen LC, Johnston DW, Rothman A, de Bruin M, et al. Linking behavior change techniques and mechanisms of action: triangulation of findings from literature synthesis and expert consensus. 2018.

## Sheet: TBA3
Clinical processes target behaviour area 3: Communicating results to patients				Key: No = 0, Yes = 1
Barrier information and coding1				Intuitively-derived implementation strategies										Theory-driven implementation strategies
Overarching TDF theme	Distinct barrier (^ = same barrier label but TDF constructs and/or TDF domain and/or TDF theme different)	Distinct TDF domain	Distinct TDF theoretical construct(s)	Intuitively-derived strategy	Retrospective BCT2	Theorised links (# = distinct TDF domain is key driver and overarching TDF theme changes as a result; * = overarching TDF theme is the key driver and the distinct TDF domain changes as a result; blank = overarching TDF theme and distinct TDF domains are the same)	Intuition and theory alignment2 - distinct domain only: links	Non-links	Inconclusive	Intuition and theory alignment2 - overarching theme and distinct domain: links	Non-links	Inconclusive	In field and meeting discussion notes	Behaviour change technique(s) (BCTs) matched to TDF domain(s)2	Theory-driven strategy BCTs *underline = not matched with TDF domain	Theorised links (# = distinct TDF domain is key driver and overarching TDF theme changes as a result; * = overarching TDF theme is the key driver and the distinct TDF domain changes as a result; blank = distinct domain and overarching theme codes are the same)	In field and meeting discussion notes
Beliefs about capabilities (confidence in and ability for 'reporting')	Bureaucracy	Environmental context and resources	Organisational culture and climate	No strategy suggested									When it came to feeding back results it was the whole process that people had to go through. Rigmoroll of right paperwork and right things; coded as Enviro because is it down to the sort of things people 'had' to do. As a result that comes down from what the organisation is expecting them to do - thus organisational culture and climate Streamlining paperwork processes; buy in from decision makers…	BCTs for ECR: Social support (practical); Prompts/cues; Remove aversive stimulus; Restructuring the physical environment; Restructuring the social environment; Avoidance/reducing exposure to cues for the behaviour; Adding objects to the environment; (inconclusive)- problem solving BCTs for Bcap: Problem solving; Instruction on how to perform behaviour; Demonstration of the behaviour; Behavioural …	Restructure the physical environment; remove aversive stimulus: ground up streamlining with research incorporated Restructure the physical environment; remove aversive stimulus: ground up streamlining without research incorporated ---------------- Problem solving: clincians as research leads in implementation and quality improvement to identify problems and improve genomics processes/reduce burea…	#The construct of Organisational culture and climate and TDF domain Environmental context and resources were selected because the clinicians were overwhelmed by the bureaucracy associated with communicating results. The strategy of 'ground up streamlining' is derived from the BCTs 'Restructure the physical environment' and 'Remove aversive stimulus' because clinicians will be able to change the p…
	Reports are not clinically focussed (too much lab terminology)	Memory, attention and decision processes	Decision making	Clear lab reports with clinical relevance	Restructuring the physical environment; conserving mental resources	#The construct of Decision making and TDF domain Memory, attention and decision processes were selected because the clinicians were hampered by reports that were not clinically focussed with too much irrelevant detail. The intuitive strategy of 'clear lab reports' is linked to the BCTs 'Restructuring the physical environment' and 'Conserving mental resources' because the report content would be c…	Memory, attention and decision processes: Restructuring the physical environment = 0 Memory, attention and decision processes: Conserving mental resources = 1	Memory, attention and decision processes: Restructuring the physical environment = 0 Memory, attention and decision processes: Conserving mental resources = 0	Memory, attention and decision processes: Restructuring the physical environment = 0 Memory, attention and decision processes: Conserving mental resources = 0	Beliefs about capability: Restructuring the physical environment: 0 Beliefs about capability: Conserving mental resource: 0 Memory, attention and decision processes: Restructuring the physical environment = 0 Memory, attention and decision processes: Conserving mental resources = 1	Beliefs about capability: Restructuring the physical environment: 0 Beliefs about capability: Conserving mental resource: 0 Memory, attention and decision processes: Restructuring the physical environment = 0 Memory, attention and decision processes: Conserving mental resources = 0	Beliefs about capability: Restructuring the physical environment: 0 Beliefs about capability: Conserving mental resource: 0 Memory, attention and decision processes: Restructuring the physical environment = 0 Memory, attention and decision processes: Conserving mental resources = 0	Non-genetic medical specialists receiving reports that made sense and they can do something with. In one speciality, physicians and the lab started working together initially, and the lab giving too much info as too excited. But the physcians didn't need it all. So the reports going out need to be clinically relevant, and provide clear guidance what to do with the results. Now they work together …
Emotion (feeling comfortable with communicating results)	Evolving field	Knowledge	Knowledge	Genomics experience; Preparation	Behavioural practice/ rehearsal; action planning	#The construct of Knowledge and TDF domain Knowledge were selected because the clinicians were aware that their genomic knowledge may struggle to keep up with the fast moving field. The intuitive strategy of 'genomics experience' is linked to the BCT 'Behavioural practice/rehearsal' because practicing genomics in a genomics environment will increase the likelihood of gaining new knowledge as the …	Knowledge: Behavioural practice/rehearsal = 0 Knowledge: Action planning = 0	Knowledge: Behavioural practice/rehearsal = 0 Knowledge: Action planning = 1	Knowledge: Behavioural practice/rehearsal = 0 Knowledge: Action planning = 0	Emotion: Behavioural practice/rehearsal = 0 Emotion: Action planning = 0 Knowledge: Behavioural practice/rehearsal = 0 Knowledge: Action planning = 0	Emotion: Behavioural practice/rehearsal = 0 Emotion: Action planning = 0 Knowledge: Behavioural practice/rehearsal = 0 Knowledge: Action planning = 1	Emotion: Behavioural practice/rehearsal = 0 Emotion: Action planning = 0 Knowledge: Behavioural practice/rehearsal = 0 Knowledge: Action planning = 0	Overarching theme bottled up under feeling comfortable in what clinicians are doing in this particular Target Behaviour area. Genomics is a new and evolving field. Keeps moving. Didn't really came up with specific strategies. Spoke with a lot of clinicians about how comfortable they felt about feeding back to clnicians. most put it down to it being part of their job. they set their patient expect…
	Working in isolation	Social influences	Social support	Access to experts; Relationships	Restructuring the physical environment; Social support (unspecified)	#The construct of Social support and TDF domain Social infuences were selected because the clinicians were concerned about working in isolation when experts are not on site. The intuitive strategy of 'access to experts' is linked to the BCT 'Restructuring the physical environment' because modes of access could be developed to overcome proximity challenges - this should change their Social influen…	Social influences: Restructuring the physical environment = 0 Social influences: Social support (unspecified) = 1	Social influences: Restructuring the physical environment = 0 Social influences: Social support (unspecified) = 0	Social influences: Restructuring the physical environment = 0 Social influences: Social support (unspecified) = 0	Emotion: Restructuring the physical environment = 0 Emotion: Social support (unspecified) = 0 Social influences: Restructuring the physical environment = 0 Social influences: Social support (unspecified) = 1	Emotion: Restructuring the physical environment = 0 Emotion: Social support (unspecified) = 0 Social influences: Restructuring the physical environment = 0 Social influences: Social support (unspecified) = 0	Emotion: Restructuring the physical environment = 0 Emotion: Social support (unspecified) = 0 Social influences: Restructuring the physical environment = 0 Social influences: Social support (unspecified) = 0	Lots of clinicians we spoke with said they could not do it alone. They did not experience having no one to talk to because of the flagship set up, but they anticipated this could be a problem for the general organisation (not flagship) introducing genomics, in that some of the clinicians needing to communicate results back to patients could be isolated. They indicated that they could communicate …
	Speed of results	Environmental context and resources	Person X environment interaction	No strategy suggested									Clinicians frustrated that they would send a test off and it would take 6 months to come back. We haven't had to do any because we are still waiting for the results to come back. Labs will get quicker and the processes around what they do will get quicker. For some people they see in outpatients and try to work something out on long diagnostic odysseys. but if e.g. nephrology patient on dialysis …	BCTs for ECR: Social support (practical); Prompts/cues; Remove aversive stimulus; Restructuring the physical environment; Restructuring the social environment; Avoidance/reducing exposure to cues for the behaviour; Adding objects to the environment BCTs for Emotion: Reduce negative emotions; (inconclusive) Anticipated regret; (inconclusive) Information about emotional consequences; (inconclusive)…	Social support (practical): contact point in the labs (e.g., GCs) to provide information about likely timings for results of tests Adding objects to the environment: labs develop a list of tests and likely timing of results to help clinicians estimate timing and convey this information back to patients	#The construct of Person x environment interaction and TDF domain Environmental context and resources were selected because the clinicians were hampered and frustrated by the long turn around times for some test results. The strategies of 'contact point in the labs' and 'develop a test result turnaround time list' are derived from the BCTs 'Social support practical' and 'Adding objects to the env…
2 overarching TDF themes	5 barriers	5 TDF domains (4 in total, with one used twice)	5 constructs	5 intuitive strategies	6 BCTs (5 in total, with one used twice)	#=5, *=0, blank=0	2/6 theory alignment	1/6 = non links	0/6 = inconclusive	2/6 theory alignment	1/6 = non links	0/6 = inconclusive			8 BCTs (6 in total, used 1-2 times)	4 theory-driven strategies to address 2 distinct barriers #=4, *=0, blank=0
							3/6 = no evidence			3/6 = no evidence
References
1Cane J, O’Connor D, Michie S. Validation of the theoretical domains framework for use in behaviour change and implementation research. Implement Sci [Internet]. 2012;7(1):37. Available from: http://implementationscience.biomedcentral.com/articles/10.1186/1748-5908-7-37
2Johnston M, Carey R, Bohlen LC, Johnston DW, Rothman A, de Bruin M, et al. Linking behavior change techniques and mechanisms of action: triangulation of findings from literature synthesis and expert consensus. 2018.

## Sheet: Links
TDF Tool
https://theoryandtechniquetool.humanbehaviourchange.org/tool
TDF domains and constructs
Version 2
Domain (definition)	Constructs
1. Knowledge (An awareness of the existence of something)	Knowledge (including knowledge of condition/scientific rationale)
	Procedural knowledge
	Knowledge of task environment
2. Skills (An ability or proficiency acquired through practice)	Skills
	Skills development
	Competence
	Ability
	Interpersonal skills
	Practice
	Skill assessment
3. Social/professional role and identity (A coherent set of behaviours and displayed personal qualities of an individual in a social or work setting)	Professional identity
	Professional role
	Social identity
	Identity
	Professional boundaries
	Professional confidence
	Group identity
	Leadership
	Organisational commitment
4. Beliefs about capabilities (Acceptance of the truth, reality or validity about an ability, talent or facility that a person can put to constructive use)	Self-confidence
	Perceived competence
	Self-efficacy
	Perceived behavioural control
	Beliefs
	Self-esteem
	Empowerment
	Professional confidence
5. Optimism (The confidence that things will happen for the best or that desired goals will be attained)	Optimism
	Pessimism
	Unrealistic optimism
	Identity
6. Beliefs about Consequences (Acceptance of the truth, reality, or validity about outcomes of a behaviour in a given situation)	Beliefs
	Outcome expectancies
	Characteristics of outcome expectancies
	Anticipated regret
	Consequents
7. Reinforcement (Increasing the probability of a response by arranging a dependent relationship, or contingency, between the response and a given stimulus)	Rewards (proximal/distal, valued/not valued, probable/improbable)
	Incentives
	Punishment
	Consequents
	Reinforcement
	Contingencies
	Sanctions
8. Intentions (A conscious decision to perform a behaviour or a resolve to act in a certain way)	Stability of intentions
	Stages of change model
	Transtheoretical model and stages of change
9. Goals (Mental representations of outcomes or end states that an individual wants to achieve)	Goals (distal/proximal)
	Goal priority
	Goal/target setting
	Goals (autonomous/controlled)
	Action planning
	Implementation intention
10. Memory, attention and decision processes (The ability to retain information, focus selectively on aspects of the environment and choose between two or more alternatives)	Memory
	Attention
	Attention control
	Decision making
	Cognitive overload/tiredness
11. Environmental context and resources (Any circumstance of a person’s situation or environment that discourages or encourages the development of skills and abilities, independence, social competence and adaptive behaviour)	Environmental stressors
	Resources/material resources
	Organisational culture/climate
	Salient events/critical incidents
	Person × environment interaction
	Barriers and facilitators
12. Social influences (Those interpersonal processes that can cause individuals to change their thoughts, feelings, or behaviours)	Social pressure
	Social norms
	Group conformity
	Social comparisons
	Group norms
	Social support
	Power
	Intergroup conflict
	Alienation
	Group identity
	Modelling
13. Emotion (A complex reaction pattern, involving experiential, behavioural, and physiological elements, by which the individual attempts to deal with a personally significant matter or event)	Fear
	Anxiety
	Affect
	Stress
	Depression
	Positive/negative affect
	Burn-out
14. Behavioural regulation (Anything aimed at managing or changing objectively observed or measured actions)	Self-monitoring
	Breaking habit
	Action planning
