# Supplementary material for: Aligning intuition and theory: a novel approach to identifying the determinants of behaviours necessary to support implementation of evidence into practice
Source: Implement Sci. 2023 Jul 20;18:29. doi: 10.1186/s13012-023-01284-1 (PMC10360252; doi:10.1186/s13012-023-01284-1)
Supplement: Supplementary file 3 — Additional file 3. TDF domains and BCTs counting exercise (counts of number of barriers, TDF domains represented, behaviour change techniques used, theoretical alignment of intuitive strategies). [file 13012_2023_1284_MOESM3_ESM.xlsx]

## Sheet: Sheet1
	Barrier information and coding							Intuitively-derived implementation strategies											Theory-driven implementation strategies
Target behaviour area	No. of overarching TDF themes	Theme labels and numbers	No. of distinct barriers	No. of distinct TDF domains	Distinct domain labels and numbers	No. of distinct TDF theoretical constructs	Construct labels and numbers	No. of intuitively-derived strategies	No. of retrospective BCTs2	BCT labels and numbers	Intuition and theory alignment2 - distinct domain only	Non-links	Inconclusive	No evidence	Intuition and theory alignment2 - overarching theme and distinct domain	Non-links	Inconclusive	No evidence	No. of theory-driven strategy BCTs	BCT labels and numbers	No. of theory-driven strategies	Theorised links (# = distinct TDF domain is key driver and overarching TDF theme changes as a result; * = overarching TDF theme is the key driver and the distinct TDF domain changes as a result; blank = distinct TDF domain and overarching TDF theme codes are the same)
TBA1	7 overarching TDF themes (5 in total, used between 1-2 times)	Bcon = 1 Bcap = 2 Soc inf = 1 Know = 1 Skills = 2	20 barriers	20 TDF domains (6 in total, used between 1-6 times)	Goals = 1 Enviro = 4 Mem, atten, dec = 3 Skills = 6 Know = 4 Prof role/ID = 2	22 constructs (13 in total, used between 1-4 times)	Goal priority = 1 Persxenviro int = 1 Memory = 1 Res/mat res = 3 Skill dev = 4 Compe = 2 Proc know = 2 Know = 1 Know task enviro = 1 Decision mak = 3 Practice = 1 Prof confid = 1 Prof role = 1	20 intuitive strategies	31 BCTs (14 in total, used between 1-6 times)	Salience of conseq = 1 Social supp (prac) = 6 Demo of behav = 1 Prob solv = 1 Behav prac/rehear = 2 Habit form = 2 Graded task = 1 Cons mental res = 6 Prompts and cues = 1 Cred source = 5 Feedback on behav = 2 Self-mon of behav = 1 Self-mon outcomes behav = 1 Feedback on outcomes behav = 1	6/31 = align with theory (19%)	3/31 = non-links (10%)	5/31 = inconclusive (16%)	17/31 = no evidence (55%)	11/31 = align with distinct or overarching theory (35%)	3/31 = non-links (10%)	5/31 = inconclusive (16%)	12/31 = no evidence (39%)	15 BCTs (11 in total, used between 1-3 times)	Prompts and cues = 1 Add objects to enviro = 3 Social supp (prac) = 1 Instruct how to perform behav = 2 Prob solv = 1 Cons mental res = 2 Info health conseq = 1 Info soc and enviro conseq = 1 Demo of behav = 1 Behav prac/rehear = 1 Feedback on behav = 1	9 theory-derived strategies to address 4 distinct barriers	#=7, *=0, blank=2
TBA2	4 overarching TDF themes (3 in total, one used twice)	Prof role/ID = 1 Intent = 2 Soc inf = 1	7 barriers	7 TDF domains (4 in total, used between 1-3 times)	Know = 3 Prof role/ID = 2 Soc inf = 1 Enviro = 1	7 constructs (6 in total, one used twice)	Know = 2 Proc know = 1 Prof role = 1 Social supp = 1 Prof bound = 1 Persxenviro int = 1	4 intuitive strategies	12 BCTs (7 in total, used between 1-2 times)	Social comp = 2 Info soc and enviro conseq = 1 Prob solv = 2 Info other approv = 2 Mon outcomes behav without FB = 2 Feedback on outcomes behav = 2 Social supp unspec = 1	2/12 = align with theory (17%)	2/12= non-links (17%)	1/12 = inconclusive (8%)	7/12 = no evidence (58%)	4/12 = align with distinct or overarching theory (33%)	4/12 = non-links (33%)	2/12 = inconclusive (16%)	2/12 = no evidence (17%)	8 BCTs (7 in total, one used twice)	Instruct how to perform behav = 1 Social comp = 1 Incentive (outcome) = 1 Goal setting (behav) = 1 Restructure physical enviro = 1 Social supp (prac) = 2 Restructure social enviro = 1	7 theory-derived strategies to address 3 distinct barriers	#=4, *=3, blank=0
TBA3	2 overarching TDF themes	Bcap = 1 Emot = 1	5 barriers	5 TDF domains (4 in total, one used twice)	Enviro = 2 Mem, atten, dec = 1 Know = 1 Soc inf = 1	5 constructs	Org cult/clim = 1 Decision mak = 1 Know = 1 Social supp = 1 Persxenviro int = 1	5 intuitive strategies	6 BCTs (5 in total, one used twice)	Restructure physical enviro = 2 Cons mental res = 1 Behav prac/rehear = 1 Action plan = 1 Social supp unspec = 1	2/6 = align with theory (33%)	1/6 = non-links (17%)	0/6 = inconclusive (0%)	3/6 = no evidence (50%)	2/6 = align with individual TDF domain or overarching theme (33%)	1/6 - non-links (17%)	0/6 = inconclusive (0%)	3/6 = no evidence (50%)	8 BCTs (6 used with two used twice)	Restructure physical enviro = 2 Remove aversive stim = 2 Prob solv = 1 Verbal pers capab = 1 Social supp (prac) = 1 Add objects to enviro = 1	4 theory-derived strategies to address 2 distinct barriers	#=4, *=0, blank=0
TOTALS	13 overarching TDF themes (8 in total, used between 1-3 times)	Bcon = 1 Bcap = 3 Soc inf = 2 Know = 1 Skills = 2 Prof role/ID = 1 Intent = 2 Emot = 1	32 barriers	32 TDF domains (7 in total, used between 1-8 times)	Goals = 1 Enviro = 7 Mem, atten, dec = 4 Skills = 6 Know = 8 Prof role/ID = 4 Soc inf = 2	34 constructs (16 in total, used between 1-4 times)	Goal priority = 1 Persxenviro int = 3 Memory = 1 Res/mat res = 3 Skill dev = 4 Compe = 2 Proc know = 3 Know = 4 Know task enviro = 1 Decision mak = 4 Practice = 1 Prof confid = 1 Prof role = 2 Prof bound = 1 Org cult/clim = 1 Social supp = 2	29 intuitive strategies	49 BCTs (21 in total, used between 1-7 times)	Salience of conseq = 1 Social supp (prac) = 6 Demo of behav = 1 Prob solv = 3 Behav prac/rehear = 3 Habit form = 2 Graded task = 1 Cons mental res = 7 Prompts and cues = 1 Cred source = 5 Feedback on behav = 2 Self-mon of behav = 1 Self-mon outcomes behav = 1 Feedback on outcomes behav = 3 Social comp = 2 Info soc and enviro conseq = 1 Info other approv = 2 Mon outcomes behav without FB = 2 Socia…	10/49= align with distinct TDF domain (20%)	6/49 = non-links (12%)	6/49 = inconclusive (12%)	27/49 = no evidence (55%)	17/49 = align with distinct TDF domain or overarching theme (35%)	8/49 = non-links (16%)	7/49= inconclusive (14%)	17/49 = no evidence (35%)	31 BCTs (19 in total, used between 1-4 times)	Prompts and cues = 1 Add objects to enviro = 4 Social supp (prac) = 4 Instruct how to perform behav = 2 Prob solv = 2 Cons mental res = 2 Info health conseq = 1 Info soc and enviro conseq = 1 Demo how to perform behav = 1 Behav prac/rehear = 1 Feedback on behav = 1 Instruct how to perform behav = 1 Social comp = 1 Incentive (outcome) = 1 Goal setting (behav) = 1 Restructure physical enviro = 3 Re…	20 theory-driven strategies to address 9 distinct barriers	#=15, *=3; blank=2
